# Supplementary material for: Orthodenticle homeobox 2 is transported to lysosomes by nuclear budding vesicles
Source: Nat Commun. 2023 Feb 27;14:1111. doi: 10.1038/s41467-023-36697-5 (PMC9971051; doi:10.1038/s41467-023-36697-5)
Supplement: Supplementary file 4 — Source Data [file 41467_2023_36697_MOESM4_ESM.xlsx]

## Sheet: Fig. 1
Figure 1
Intensity values were measured with ImageJ (1.53c, National Institutes of Health, USA)
Graphs plotted in Prism 7 (v7.00, GraphPad Software)
	Fig. 1e													Fig. 1g
		- Heparin						+ Heparin							#	Cytoplasmic V5	Marker (+) V5	Percentage			#	Cytoplasmic V5	Marker (+) V5	Percentage
		Fraction No.	Intensity	SUM	Percentage			Fraction No.	Intensity	SUM	Percentage			LMN-A/C	1	3	2	66.6667		FLOT1	1	4	2	50
	V5-OTX2	F6	725.849	16662.5	4.35617		V5-OTX2	F6	871.142	18540.2	4.69865				2	3	1	33.3333			2	4	3	75
		F7	3934.09		23.6104			F7	4006.09		21.6075				3	3	1	33.3333			3	6	3	50
		F8	6597.51		39.5948			F8	8372.92		45.1608				4	3	3	100			4	6	3	50
		F9	5405.09		32.4386			F9	5290.09		28.533				5	3	1	33.3333			5	4	1	25
	GFP	F3	566.263	22589.4	2.50676		GFP	F3	5149.09	25456.4	20.2271				6	3	0	0			6	7	4	57.1429
		F4	9229.92		40.8594			F4	10377.2		40.7646				7	5	0	0			7	7	4	57.1429
		F5	10006.9		44.2991			F5	8953.21		35.1707				8	3	1	33.3333			8	3	2	66.6667
		F6	2786.34		12.3347			F6	976.92		3.83761				9	2	1	50			9	5	2	40
	LMN-A/C	F5	1964.8	12763.4	15.3941		LMN-A/C	F5	365.678	3723.12	9.82183				10	2	1	50			10	4	2	50
		F6	4991.75		39.11			F6	1209.34		32.4818			TOM20	1	3	1	33.3333			11	7	4	57.1429
		F7	3955.51		30.9911			F7	1367.63		36.7334				2	2	0	0			12	4	3	75
		F8	1604.21		12.5689			F8	530.92		14.2601				3	4	1	25			13	5	2	40
		F9	247.092		1.93595			F9	249.556		6.70288				4	2	0	0		LAMP2	1	11	5	45.4545
	EGFR	F8	394.556	11931	3.30697		EGFR	F8	300.849	9873.56	3.04702				5	6	1	16.6667			2	7	3	42.8571
		F9	2910.68		24.3958			F9	2453.97		24.854				6	7	2	28.5714			3	5	4	80
		F10	5316.21		44.5578			F10	4473.09		45.3037				7	5	2	40			4	5	3	60
		F11	2495.21		20.9136			F11	1462.38		14.8111				8	6	1	16.6667			5	7	6	85.7143
		F12	814.385		6.82576			F12	1183.26		11.9842				9	7	3	42.8571			6	7	3	42.8571
	SDC3	F7	374.314	10837.3	3.45394		SDC3	F7	1605.85	15120.7	10.6202				10	5	1	20			7	5	4	80
		F8	3471.68		32.0345			F8	4202.39		27.7922				11	5	2	40			8	7	5	71.4286
		F9	6257.51		57.7405			F9	7461.8		49.3482				12	4	0	0			9	7	4	57.1429
		F10	733.799		6.77105			F10	1850.68		12.2394				13	5	2	40			10	3	2	66.6667
	FLOT1	F5	856.092	23815.7	3.59465		FLOT1	F5	448.971	13682.8	3.28127				14	3	1	33.3333			11	4	4	100
		F6	1739.09		7.30228			F6	389.556		2.84704				15	5	1	20			12	6	3	50
		F7	2189.97		9.19548			F7	1688.97		12.3437				16	6	0	0			13	8	6	75
		F8	3210.39		13.4801			F8	1418.97		10.3704			CANX	1	6	4	66.6667			14	7	5	71.4286
		F9	4632.8		19.4527			F9	4015.8		29.3492				2	7	4	57.1429			15	5	3	60
		F10	6801.21		28.5576			F10	3493.51		25.532				3	6	5	83.3333			16	5	4	80
		F11	3220.8		13.5238			F11	1575.38		11.5136				4	1	1	100		LC3B	1	4	0	0
		F12	1165.38		4.89334			F12	651.678		4.76274				5	3	3	100			2	4	0	0
	LAMP2	F6	626.849	18507.1	3.38707		LAMP2	F6	431.021	21772.1	1.9797				6	2	2	100			3	4	1	25
		F7	1015.26		5.4858			F7	2352.68		10.8059				7	9	6	66.6667			4	7	1	14.2857
		F8	860.385		4.64894			F8	3654.39		16.7847				8	3	2	66.6667			5	4	0	0
		F9	3727.39		20.1403			F9	5264.39		24.1795				9	4	3	75			6	7	2	28.5714
		F10	5643.8		30.4953			F10	5058.39		23.2333				10	2	2	100			7	9	1	11.1111
		F11	4456.09		24.0777			F11	2905.97		13.3472			GM130	1	3	0	0			8	6	0	0
		F12	2177.34		11.7649			F12	2105.26		9.66955				2	4	0	0			9	6	1	16.6667
															3	7	0	0			10	5	0	0
															4	3	0	0			11	6	1	16.6667
															5	2	0	0			12	5	2	40
															6	4	0	0			13	5	0	0
															7	5	0	0		CD63	1	3	1	33.3333
															8	6	0	0			2	2	1	50
															9	6	0	0			3	4	1	25
															10	8	0	0			4	4	0	0
															11	8	1	12.5			5	4	0	0
															12	3	0	0			6	5	3	60
															13	4	0	0			7	2	1	50
															14	9	1	11.1111			8	4	1	25
														EEA1	1	5	1	20			9	3	1	33.3333
															2	3	0	0			10	4	4	100
															3	4	0	0			11	12	2	16.6667
															4	3	0	0			12	4	1	25
															5	3	0	0			13	3	0	0
															6	5	0	0			14	6	2	33.3333
															7	4	0	0			15	2	1	50
															8	4	1	25
															9	9	0	0
															10	7	0	0
															11	5	1	20
															12	6	0	0
															13	4	0	0

## Sheet: Fig. 2
Figure 2
Intensity values were measured with ImageJ (1.53c, National Institutes of Health, USA)
The P-values were calculated with Prism 7 (v7.00, GraphPad Software)
Graphs plotted in Prism 7 (v7.00, GraphPad Software)
	Fig. 2b												Fig. 2c													Fig. 2e										Fig. 2e
	Raw band intensity				Exp. 1	Exp. 2	Exp. 3	Exp. 4	Exp. 5	Exp. 5			Raw band intensity				Exp. 1	Exp. 2	Exp. 3	Exp. 4	Exp. 5	Exp. 6				Number of OTX2(+);LAMP2(+) puncta (per cell)										#	Treat	Raw data					Converted data (to 100%)					Relative data (WCE=100)
			V5-OTX2	Vehicle	11315.2	22949.7	13507.8	1758.53	6307.89	6307.89					DB	Vehicle	2609.75	5598.41	3057.89	3108.26	2721.75	1448.87				#	Vehicle		#	BafA1		#	CQ					WCE (1%)	S2 (5%)	S100 (10%)	P100 (10%)		WCE	S2	S100	P100		WCE	S2
				BafA1	15163.4	22277.3	19261.4	3240.6	8287.43	8287.43						BafA1	6173.16	10590.4	9577.47	13248.4	8912.23	4205.23														1	Vehicle	10530.1	707.849	1293.51	10.536		1.05301e+06	14157	12935.1	105.36		100	1.34443
			GFP	Vehicle	21758.4	12536.8	14496.3	11460.3	13027.7	13027.7					WB	Vehicle	5495.82	6275.82	5920.41	5759.41	9390.16	21005.7				1	1		1	12		1	0				BafA1	6878.89	3077.21	4110.58	2417.34		687889	61544.3	41105.8	24173.3		100	8.94683
				BafA1	25193.7	11676.8	14345.3	11336.4	14242.3	14242.3						BafA1	6125.94	5231.82	5981.82	7949.65	10851.8	24869.1				2	1		2	9		2	0			2	Vehicle	7691.72	403.213	214.314	18.536		769172	8064.26	2143.14	185.36		100	1.04843
																										3	0		3	6		3	2				BafA1	6049.35	645.213	896.042	1032.53		604936	12904.3	8960.42	10325.3		100	2.13316
					Exp. 1	Exp. 2	Exp. 3	Exp. 4									Exp. 1	Exp. 2	Exp. 3	Exp. 4	Exp. 5	Exp. 6				4	0		4	0		4	16			3	Vehicle	7597.55	1709.97	1357.14	641.799		759755	34199.4	13571.4	6417.99		100	4.50138
			V5-OTX2	Vehicle	12397.8	5231.18	10129	10035.8							DB	Vehicle	6580.96	8608.28	8246.94	8040.53	5337.65	5038.18				5	2		5	0		5	14				BafA1	7269.96	2777.04	2007.26	1252.28		726996	55540.8	20072.6	12522.8		100	7.63977
				CQ	20795.2	7583.84	10080.4	9275.96								CQ	11069.3	13820.4	14323.4	9575.35	7666.06	5951.06				6	0		6	0		6	3			4	Vehicle	6763.77	1213.58	1055.99	1675.63		676377	24271.5	10559.9	16756.3		100	3.58846
			GFP	Vehicle	17656	16495	22848.1	21953.8							WB	Vehicle	28400.8	11958.5	12450	21046.2	19613.2	19205.3				7	2		7	0		7	5				BafA1	26966.7	9821.57	7848.43	15313.5		2.69667e+06	196431	78484.3	153135		100	7.28423
				CQ	21636.1	14742.5	19315.3	18809.3								CQ	28841.1	12732.7	11504.2	21915.8	17584.9	17086.4				8	0		8	0		8	0			5	Vehicle	8700.08	575.577	463.092	265.92		870008	11511.5	4630.92	2659.2		100	1.32315
																										9	0		9	6		9	8				BafA1	9265.74	1097.28	1076.7	1822.41		926574	21945.7	10767	18224.1		100	2.36848
	Relative band intensity (Chemical/Vehicle)				Exp. 1	Exp. 2	Exp. 3	Exp. 4	Exp. 5	Exp. 5			Relative band intensity (Chemical/Vehicle)				Exp. 1	Exp. 2	Exp. 3	Exp. 4	Exp. 5	Exp. 6				10	0		10	0		10	0			6	Vehicle	8341.18	857.506	681.092	165.728		834118	17150.1	6810.92	1657.28		100	2.05608
			V5-OTX2	Vehicle	1	1	1	1	1	1					DB	Vehicle	1	1	1	1	1	1				11	0		11	4		11	0				BafA1	9175.01	1600.34	1355.75	245.849		917501	32006.7	13557.5	2458.49		100	3.48846
				BafA1	1.3401	0.970698	1.42594	1.84279	1.31382	1.31382						BafA1	2.36542	1.89168	3.13205	4.26233	3.27445	2.90242				12	1		12	17		12	4			7	Vehicle	13746.4	3215.13	2903.89	0		1.37464e+06	64302.7	29038.9	0		100	4.67779
			GFP	Vehicle	1	1	1	1	1	1					WB	Vehicle	1	1	1	1	1	1				13	2		13	6		13	0				BafA1	13311.8	3962.43	4261.55	0		1.33118e+06	79248.5	42615.5	0		100	5.95324
				BafA1	1.15788	0.931397	0.98958	0.989191	1.09323	1.09323						BafA1	1.11465	0.833647	1.01037	1.38029	1.15565	1.18392				14	0		14	0		14	5															P-value	0.0226
																										15	1		15	0		15	0
					Exp. 1	Exp. 2	Exp. 3	Exp. 4									Exp. 1	Exp. 2	Exp. 3	Exp. 4	Exp. 5	Exp. 6				16	0		16	1		16	0
			V5-OTX2	Vehicle	1	1	1	1							DB	Vehicle	1	1	1	1	1	1				17	0		17	1		17	13
				CQ	1.67732	1.44974	0.995203	0.92429								CQ	1.68202	1.60547	1.73681	1.19089	1.43622	1.18119				18	0		18	0		18	19
			GFP	Vehicle	1	1	1	1							WB	Vehicle	1	1	1	1	1	1				19	0		19	1		19	2
				CQ	1.22543	0.893757	0.84538	0.856766								CQ	1.0155	1.06474	0.92403	1.04132	0.896588	0.889669				20	0		20	0		20	0
																										21	0		21	8		21	0
	OTX2 band intensity				Exp. 1	Exp. 2	Exp. 3	Exp. 4	Exp. 5	P-value			OTX2 secretion index				Exp. 1	Exp. 2	Exp. 3	Exp. 4	Exp. 5	Exp. 6	P-value			22	0		22	13		22	1
			Result	Vehicle	1	1	1	1	1	-					Result	Vehicle	1	1	1	1	1	1	-			23	1		23	15		23	4
				BafA1	1.15737	1.0422	1.44096	1.86293	1.20178	0.0474						BafA1	2.12211	2.26916	3.09989	3.088	2.83342	2.45153	< 0.0001			24	1		24	6		24	0
																										25	2		P	0.0007		25	0
					Exp. 1	Exp. 2	Exp. 3	Exp. 4	P-value								Exp. 1	Exp. 2	Exp. 3	Exp. 4	Exp. 5	Exp. 6	P-value			26	1					P	0.0045
			Result	Vehicle	1	1	1	1	-						Result	Vehicle	1	1	1	1	1	1	-			27	0
				CQ	1.36877	1.62207	1.17723	1.07881	0.0404							CQ	1.65634	1.50785	1.8796	1.14363	1.60188	1.32768	0.0006
[truncated: 2 more columns]

## Sheet: Fig. 3
Figure 3
Graphs plotted in Prism 7 (v7.00, GraphPad Software)
	Fig. 3b							Fig. 3c											Fig. 3g							Fig. 3h
	#	Raw		Percentage				#	Raw				Percentage						#	Raw		Percentage				#	Raw				Percentage
		Nuc	Cyto	Nuc	Cyto				Mito	Naked	Single	Double	Mito	Naked	Single	Double				Nuc	Cyto	Nuc	Cyto				Mito	Naked	Single	Double	Mito	Naked	Single	Double
	1	1796	154	92.1026	7.89744			1	0	7	5	1	0	53.8462	38.4615	7.69231			1	286	77	78.7879	21.2121			1	3	82	24	22	2.29008	62.5954	18.3206	16.7939
	2	137	28	83.0303	16.9697			2	0	4	1	2	0	57.1429	14.2857	28.5714			2	169	40	80.8612	19.1388			2	9	83	12	19	7.31707	67.4797	9.7561	15.4472
	3	965	124	88.6134	11.3866			3	0	4	1	1	0	66.6667	16.6667	16.6667			3	217	74	74.5704	25.4296			3	14	104	25	20	8.58896	63.8037	15.3374	12.2699
	4	2097	213	90.7792	9.22078			4	0	10	1	3	0	71.4286	7.14286	21.4286			4	361	56	86.5707	13.4293			4	13	94	12	16	9.62963	69.6296	8.88889	11.8519
	5	780	136	85.1528	14.8472			5	0	16	6	8	0	53.3333	20	26.6667			5	457	162	73.8288	26.1712			5	3	75	13	26	2.5641	64.1026	11.1111	22.2222
	6	5026	239	95.4606	4.53941			6	0	11	8	1	0	55	40	5			6	233	59	79.7945	20.2055			6	6	138	11	22	3.38983	77.9661	6.21469	12.4294
	Average			89.1898	10.8102			7	0	19	3	1	0	82.6087	13.0435	4.34783			7	276	62	81.6568	18.3432			Average					5.62994	67.5962	11.6048	15.1691
								8	0	5	2	5	0	41.6667	16.6667	41.6667			8	227	53	81.0714	18.9286
								9	0	2	1	1	0	50	25	25			9	217	39	84.7656	15.2344
								10	0	7	1	1	0	77.7778	11.1111	11.1111			Average			80.2119	19.7881
								11	0	2	4	0	0	33.3333	66.6667	0
								12	0	7	2	2	0	63.6364	18.1818	18.1818
								13	0	5	2	1	0	62.5	25	12.5
								14	0	6	1	0	0	85.7143	14.2857	0
								15	0	10	5	3	0	55.5556	27.7778	16.6667
								16	0	11	4	2	0	64.7059	23.5294	11.7647
								17	0	6	1	2	0	66.6667	11.1111	22.2222
								18	0	18	6	2	0	69.2308	23.0769	7.69231
								19	0	8	1	3	0	66.6667	8.33333	25
								20	1	13	4	4	4.54545	59.0909	18.1818	18.1818
								21	0	14	9	9	0	43.75	28.125	28.125
								22	0	33	8	5	0	71.7391	17.3913	10.8696
								Average					0.206612	61.4573	22.0018	16.3343

## Sheet: Fig. 4
Figure 4
Intensity values were measured with ImageJ (1.53c, National Institutes of Health, USA)
The P-values were calculated with Prism 7 (v7.00, GraphPad Software)
Graphs plotted in Prism 7 (v7.00, GraphPad Software)
	Fig. 4b										Fig. 4c										Fig. 4d													Fig. 4f										Fig. 4g
	Number of OTX2-containing vesicles (per cell)										Number of nuclear blebs (per cell)										Raw band intensity				Exp. 1	Exp. 2	Exp. 3	Exp. 4	Exp. 5	Exp. 6				Number of OTX2-containing vesicles (per cell)										Number of nuclear blebs (per cell)
	#	Mock		#	+ TOR1A(WT)		#	+ TOR1A(ΔE)			#	Mock		#	+ TOR1A(WT)		#	+ TOR1A(ΔE)					DB	Mock	4912.05	3532.84	3647.67	4855.01	6740.07	4954.6				#	Vehicle		#	DNSR		#	MiTMAB			#	Vehicle		#	DNSR
																								WT	12637.3	7788.5	9022.84	10122.3	13008.3	7084.35
	1	1		1	0		1	0			1	0		1	0		1	0					WB	Mock	12953.9	12527	10873.1	12254.5	13900.4	11894				1	2		1	0		1	0			1	0		1	0
	2	1		2	3		2	0			2	0		2	0		2	0						WT	13174.8	15956.5	15116	16146.1	14682.8	14408.7				2	0		2	0		2	0			2	0		2	0
	3	1		3	3		3	0			3	0		3	0		3	0																3	0		3	0		3	0			3	0		3	0
	4	0		4	3		4	0			4	0		4	1		4	0							Exp. 1	Exp. 2	Exp. 3	Exp. 4	Exp. 5	Exp. 6				4	1		4	0		4	0			4	0		4	0
	5	1		5	1		5	0			5	0		5	0		5	0					DB	Mock	7713.01	6001.38	8604.96	10218.7	5973.2	4932.5				5	0		5	0		5	0			5	0		5	3
	6	0		6	7		6	0			6	0		6	2		6	0						ΔE	6802.2	4039.72	5646.67	6340.01	3849.38	4364.72				6	0		6	0		6	0			6	0		6	0
	7	2		7	2		7	0			7	0		7	0		7	0					WB	Mock	12972.5	10385	6872.26	8829.84	5648.72	6647.08				7	0		7	0		7	0			7	0		7	0
	8	2		8	2		8	0			8	0		8	1		8	0						ΔE	15268.4	12428	10669.7	11085	7727.08	9732.74				8	0		8	0		8	0			8	0		8	1
	9	1		9	0		9	0			9	0		9	0		9	0																9	1		9	1		9	0			9	0		9	0
	10	1		10	1		10	0			10	0		10	0		10	0			Relative band intensity (Chemical/Vehicle)				Exp. 1	Exp. 2	Exp. 3	Exp. 4	Exp. 5	Exp. 6				10	0		10	0		10	0			10	1		10	0
	11	0		11	5		11	0			11	1		11	0		11	0					DB	Mock	1	1	1	1	1	1				11	0		11	0		11	0			11	0		11	0
	12	0		12	1		12	0			12	1		12	0		12	2						WT	2.57272	2.2046	2.47359	2.08491	1.93	1.42985				12	0		12	0		12	1			12	0		12	0
	13	0		13	0		13	0			13	0		13	0		13	4					WB	Mock	1	1	1	1	1	1				13	1		13	0		13	0			13	0		13	2
	14	3		14	5		14	0			14	1		14	0		14	0						WT	1.01705	1.27377	1.39022	1.31756	1.05629	1.21143				14	1		14	0		14	0			14	0		14	0
	15	0		15	0		15	0			15	0		15	0		15	0																15	0		15	0		15	0			15	1		15	0
	16	0		16	3		16	0			16	0		16	1		16	3							Exp. 1	Exp. 2	Exp. 3	Exp. 4	Exp. 5	Exp. 6				16	0		16	0		16	0			16	0		16	0
	17	0		17	4		17	0			17	0		17	0		17	1					DB	Mock	1	1	1	1	1	1				17	0		17	0		17	0			17	0		17	0
	18	3		18	3		18	1			18	0		18	0		18	0						ΔE	0.881913	0.673132	0.656211	0.620434	0.644441	0.88489				18	0		18	0		P	0.022			18	0		18	0
	19	1		19	1		19	0			19	0		19	1		19	3					WB	Mock	1	1	1	1	1	1				19	1		19	0						19	0		19	0
	20	0		P	< 0.0001		20	0			20	0		P	0.8107		20	0						ΔE	1.17698	1.19673	1.55257	1.2554	1.36794	1.46421				20	0		20	0						20	0		20	0
	21	1					21	1			21	0					21	6																21	0		21	0						21	0		21	0
	22	0					22	2			22	0					22	8			OTX2 secretion index				Exp. 1	Exp. 2	Exp. 3	Exp. 4	Exp. 5	Exp. 6	P-value			22	0		22	1						22	0		22	0
	23	0					23	0			23	0					23	4					Result	Mock	1	1	1	1	1	1	-			23	2		23	0						23	0		23	3
	24	1					24	0			24	0					24	0						WT	2.52958	1.73077	1.77928	1.58241	1.82714	1.18031	0.0016			24	1		24	1						24	0		24	0
	25	1					25	1			25	0					25	0																25	1		25	1						25	0		25	0
	26	1					26	0			26	1					26	3							Exp. 1	Exp. 2	Exp. 3	Exp. 4	Exp. 5	Exp. 6	P-value			26	0		26	1						26	0		26	0
	27	0					27	0			27	0					27	0					Result	Mock	1	1	1	1	1	1	-			27	0		27	0						27	0		27	0
	28	0					P	0.0453			28	0					P	0.0004						ΔE	0.749304	0.562478	0.422661	0.494213	0.471105	0.604346	< 0.0001			28	0		28	0						28	0		28	0
	29	0									29	0																									29	0									29	0
	30	0									30	0																									30	0									30	0
	31	1									31	0																									31	0									31	5
	32	0									32	0																									32	0									32	2
	33	1									33	0																									33	1									33	1
	34	1									34	0																									34	0									34	3
	35	0									35	0																									35	0									35	0
	36	0									36	0																									36	0									36	0
	37	1									37	2																									37	0									37	0
	38	3									38	0																									38	0									38	1
	39	0									39	0																									39	0									39	1
	40	1									40	0																									40	0									40	0
	41	1									41	0																									41	0									41	1
	42	2									42	0																									42	0									42	1
	43	0									43	1																									43	0									43	4
	44	2									44	0																									44	0									44	3
	45	0									45	0																									45	0									45	0
	46	1									46	0																									46	0									46	0
	47	0									47	0																									47	0									47	5
	48	2									48	0																									48	0									48	0
	49	2									49	0																									49	0									49	0
	50	0									50	0																									50	0									50	3
																																					51	0									51	3
																																					52	0									52	7
																																					53	0									53	0
																																					P	0.0107									P	0.0201
[truncated: 10 more columns]

## Sheet: Fig. 5
Figure 5
Intensity values were measured with ImageJ (1.53c, National Institutes of Health, USA)
The P-values were calculated with Prism 7 (v7.00, GraphPad Software)
Graphs plotted in Prism 7 (v7.00, GraphPad Software)
	Fig. 5c									Fig. 5d							Fig. 5f, h								Fig. 5j															Fig. 5m
	Number of vesicles (per cell)									Diameter of vesicle (nm)									Raw data							Raw data				Normalized (Actin for V1)					Normalized (ratio to Tor1a+/+)						Raw data				% (/DAPI)				Normalized (ratio to Tor1a+/+)
	Tor1a+/+				Tor1aΔE/+					#	Tor1a+/+		#	Tor1aΔE/+			#	Genotype	ChP		CSF				Genotype	V1				V1					V1					Genotype	V1				V1				V1
	#	in PNM	w/collared necks		#	in PNM	w/collared necks												Otx2	Actin	Otx2	PonceauS				Otx2	PV	CR	Actin	Otx2	PV	CR	Actin		Otx2	PV	CR				DAPI	Otx2	PV	CR	Otx2	PV	CR		Otx2
										1	7.5188		1	55.876			1	Tor1a+/+	15295.3	19595.3	3452.01	7387.6			Tor1a+/+ #1	8099.2	11517.2	-	5973.2	1.35592	1.92814	-	1		1.07351	1.58046	-			Tor1a+/+ #1	707	79	23	-	11.174	3.25318	-		1.14932
	1	1	1		1	0	0			2	28.846		2	42.2752				Tor1aΔE/+	17663.8	15617.2	796.234	3136.65				-	-	10308.5	10739	-	-	0.959916	1		-	-	0.940489				1645	-	-	29	-	-	1.76292		-
	2	0	1		2	0	0			3	19.7882		3	41.907			2	Tor1a+/+	19151.5	18970.7	3561.43	7823.58			Tor1a+/+ #2	4430.38	2617.96	-	2351.26	1.88426	1.11343	-	1		1.4918	0.912661	-			Tor1a+/+ #2	714	64	24	-	8.96359	3.36134	-		0.921965
	3	0	0		3	0	1			4	29.6823		4	92.4242				Tor1aΔE/+	19174.9	17493.2	3033.01	6045.31				-	-	18887.7	10336.4	-	-	1.82731	1		-	-	1.79033				1905	-	-	25	-	-	1.31234		-
	4	0	0		4	0	0			5	19.6666		5	63.9423			3	Tor1a+/+	15017.8	15309.2	4575.82	5686.53			Tor1a+/+ #3	12599.8	11430.6	-	13982.4	0.901119	0.817502	-	1		0.713432	0.670092	-			Tor1a+/+ #3	701	71	34	-	10.1284	4.85021	4.85021		1.04177
	5	3	0		5	0	0			6	60.9566		6	41.6873				Tor1aΔE/+	14516.7	14126.1	4920.48	9205.77				-	-	10226.7	14061.9	-	-	0.727264	1		-	-	0.712546				1665	-	-	15	-	-	0.900901		-
	6	1	0		6	1	0			7	41.3107		7	44.0438			4	Tor1a+/+	19310.6	15860.6	18735.8	9421.89			Tor1a+/+ #4	16525	18517.9	-	18139.3	0.911006	1.02087	-	1		0.721259	0.836788	-			Tor1a+/+ #4	719	62	29	-	8.62309	4.03338	4.03338		0.886943
	7	4	0		7	0	0			8	51.0471		8	60.3213				Tor1aΔE/+	17404.2	15896.1	1729.65	12278.1				-	-	9322.57	16409	-	-	0.568136	1		-	-	0.556639				1555	-	-	29	-	-	1.86495		-
	8	2	0		8	0	0			9	26.9313		9	41.6046			5	Tor1a+/+	9521.01	12721.2	1687.06	7238.08			Average of normalized Tor1a+/+					1.26308	1.21998	1.02066	-		-	-	-			Average of normalized Tor1a+/+					9.72226	3.87453	1.46028		-
	9	4	0		9	0	0			10	34.6105		10	150.841				Tor1aΔE/+	9720.48	15554.6	772.698	9235.89			Tor1aΔE/+ #1	9324.74	8743.45	-	11046.4	0.844139	0.791517	-	1		0.66832	0.648792	-			Tor1aΔE/+ #1	726	25	11	-	3.44353	1.51515	1.51515		0.35419
	10	3	0		10	0	2			11	17.8421		11	62.531												-	-	10002.8	9022.08	-	-	1.1087	1		-	-	1.08626				1550	-	-	28	-	-	1.80645		-
	11	5	0		11	1	3			12	30.8503		12	107.493					Normalized (Actin for ChP; PonceauS for CSF)						Tor1aΔE/+ #2	6395.67	8766.5	-	11007.5	0.581028	0.796411	-	1		0.46001	0.652805	-			Tor1aΔE/+ #2	620	31	14	-	5	2.25806	2.25806		0.514284
	12	1	0		12	0	1			13	47.8275		13	43.7037			#	Genotype	ChP		CSF					-	-	12909.2	12546.7	-	-	1.02889	1		-	-	1.00807				1580	-	-	24	-	-	1.51899		-
	13	2	0		13	0	3			14	61.6208		14	35.6624					Otx2	Actin	Otx2	PonceauS			Tor1aΔE/+ #3	11731.9	11377.2	-	18257.8	0.64257	0.623143	-	1		0.508734	0.510779	-			Tor1aΔE/+ #3	682	30	17	-	4.39883	2.49267	2.49267		0.452449
	14	1	0		14	0	0			15	30.8503		15	50.366			1	Tor1a+/+	1	1	1	1				-	-	10374.8	16891.1	-	-	0.61422	1		-	-	0.60179				1525	-	-	26	-	-	1.70492		-
	15	4	0		15	0	0			16	26.7737		16	188.771				Tor1aΔE/+	1.15485	0.796986	0.230658	0.424583			Tor1aΔE/+ #4	12817.8	11786.5	-	17849.5	0.718104	0.660327	-	1		0.568535	0.541258	-			Tor1aΔE/+ #4	753	56	16	-	7.43692	2.12483	2.12483		0.764937
	16	1	0		16	0	0						P	0.0037			2	Tor1a+/+	1	1	1	1				-	-	16005.7	13470.8	-	-	1.18818	1		-	-	1.16413				1415	-	-	15	-	-	1.06007		-
	17	3	0		17	0	0											Tor1aΔE/+	1.00122	0.922115	0.851629	0.772703																		Tor1aΔE/+ #5	741	49	20	-	6.61269	2.69906	2.69906		0.680159
	18	2	0		18	0	3										3	Tor1a+/+	1	1	1	1			Tor1a+/+ #5	10510.4	3964.11	18600.4	10525.1	0.998603	0.376634	1.76724	1		1.17866	0.863429	1.60172				1595	-	-	26	-	-	1.63009		-
	19	3	0		19	0	1											Tor1aΔE/+	0.966636	0.922718	1.07532	1.61887			Tor1a+/+ #6	8479.82	7625.23	14829.1	12858.8	0.659456	0.592996	1.15323	1		0.778363	1.35944	1.04521												P-value
					P	< 0.0001	0.0256										4	Tor1a+/+	1	1	1	1			Tor1a+/+ #7	10740.1	6071.41	5297.92	13600.1	0.789708	0.446423	0.38955	1		0.932102	1.02342	0.353065												0.0029
																		Tor1aΔE/+	0.901276	1.00224	0.0923176	1.30315			Tor1a+/+ #8	11913.5	4161.7	-	12658.2	0.941168	0.328774	-	1		1.11087	0.753711	-
																	5	Tor1a+/+	1	1	1	1			Average of normalized Tor1a+/+					0.847234	0.436207	1.10334	-		-	-	-
																		Tor1aΔE/+	1.02095	1.22273	0.458014	1.27601			Tor1aΔE/+ #5	1928.7	3336.82	6910.41	8435.94	0.228629	0.395548	0.819162	1		0.269853	0.90679	0.74244
																									Tor1aΔE/+ #6	5434.82	4195.41	14908.1	10714.5	0.507238	0.391562	1.39139	1		0.5987	0.897653	1.26108
																			Otx2 band intensity						Tor1aΔE/+ #7	3439.99	3404.82	18607.4	11882.6	0.289499	0.286539	1.56594	1		0.341699	0.656888	1.41927
																	#	Genotype	ChP	CSF					Tor1aΔE/+ #8	4499.82	3217.28	16515.5	10847.5	0.414825	0.296591	1.52252	1		0.489622	0.679933	1.37992
																	1	Tor1a+/+	1	1															P-value
																		Tor1aΔE/+	1.44902	0.543258															0.0003	0.0227	0.7085
																	2	Tor1a+/+	1	1
																		Tor1aΔE/+	1.08579	1.10214
																	3	Tor1a+/+	1	1
																		Tor1aΔE/+	1.0476	0.66424
																	4	Tor1a+/+	1	1
																		Tor1aΔE/+	0.899266	0.0708419
																	5	Tor1a+/+	1	1
																		Tor1aΔE/+	0.834974	0.358941
																	P	-	0.57	0.0294
[truncated: 6 more columns]

## Sheet: Fig. 6
Figure 6
Intensity values were measured with ImageJ (1.53c, National Institutes of Health, USA)
The P-values were calculated with Prism 7 (v7.00, GraphPad Software)
Graphs plotted in Prism 7 (v7.00, GraphPad Software)
	Fig. 6e																Fig. 6f
	Number of OTX2-containing vesicles (per cell)																Raw band intensity				Exp. 1	Exp. 2	Exp. 3	Exp. 4	Exp. 5	Exp. 6	Exp. 7	Exp. 8	Exp. 9
	#	+ mRFP		#	+ LMN-A		#	+ SUN1		#	+ LAP1		#	+ SYNE2					DB	mRFP	11585.8	5866.89	12641.4	8210.89	10894	13111.4	12957.2	7569.7	15974.7
																				LMN-A	14945.8	7276.77	8209.01	13414.2	11931.7	8630.6	12116.6	7385.11	17976.1
	1	0		1	1		1	0		1	3		1	0					WB	mRFP	11589.2	12015.9	12664.3	12543.5	19607.6	14008.9	15030.9	15706.2	13169.5
	2	1		2	2		2	11		2	19		2	0						LMN-A	15663.6	17778.9	14625.9	20877.6	16133.2	17133.9	15884	14147.4	12275.4
	3	0		3	0		3	24		3	0		3	1
	4	0		4	0		4	0		4	0		4	2							Exp. 1	Exp. 2	Exp. 3	Exp. 4	Exp. 5	Exp. 6
	5	0		5	0		5	25		5	16		5	3					DB	mRFP	3113.7	3150.58	3257.28	3487.7	5318.53	3992.58
	6	1		6	1		6	29		6	2		6	4						SUN1	3457.99	6251.82	5309.7	9448.94	8103.23	7238.11
	7	0		P	0.9999		7	9		7	0		7	3					WB	mRFP	13686.8	12644.8	11471.1	10856.4	11152.8	9537.72
	8	0					8	4		8	9		8	2						SUN1	10944.7	11632.7	11144.5	10570.1	10544.1	9682.6
	9	2					9	0		9	6		9	4
	10	1					10	1		10	8		P	0.9709							Exp. 1	Exp. 2	Exp. 3	Exp. 4	Exp. 5	Exp. 6
	11	4					P	0.0037		11	7								DB	mRFP	7796.5	3622.23	3768.13	4850.99	3470.99	2633.28
	12	1								12	0									LAP1	12052.5	8612.23	10868	6228.7	7155.11	7959.11
	13	1								13	0								WB	mRFP	9623.43	9962.55	8693.43	9305.43	11705.6	11863
	14	0								14	13									LAP1	9649.31	10226.9	10156.7	10670.6	10961	11317.4
										15	28
										16	8										Exp. 1	Exp. 2	Exp. 3	Exp. 4	Exp. 5	Exp. 6
										17	4								DB	mRFP	8249.65	7382.99	8370.6	8158.94	8432.06	8598.35
										18	4									SYNE2	7314.94	5859.11	8258.01	7121.35	8320.35	8675.35
										P	0.0343								WB	mRFP	5988.35	8288.6	8669.01	13259.7	14195	12693.2
																				SYNE2	6601.6	7201.18	8029.18	12664.5	13945.6	12061.4
																	Relative band intensity (Chemical/Vehicle)				Exp. 1	Exp. 2	Exp. 3	Exp. 4	Exp. 5	Exp. 6	Exp. 7	Exp. 8	Exp. 9
																			DB	mRFP	1	1	1	1	1	1	1	1	1
																				LMN-A	1.29002	1.24031	0.649376	1.63371	1.09526	0.658253	0.93513	0.975615	1.12529
																			WB	mRFP	1	1	1	1	1	1	1	1	1
																				LMN-A	1.35157	1.47961	1.15489	1.66442	0.822803	1.22307	1.05676	0.900755	0.932106
																					Exp. 1	Exp. 2	Exp. 3	Exp. 4	Exp. 5	Exp. 6
																			DB	mRFP	1	1	1	1	1	1
																				SUN1	1.11057	1.98434	1.6301	2.70922	1.52359	1.81289
																			WB	mRFP	1	1	1	1	1	1
																				SUN1	0.799653	0.919958	0.971524	0.973623	0.945421	1.01519
																					Exp. 1	Exp. 2	Exp. 3	Exp. 4	Exp. 5	Exp. 6
																			DB	mRFP	1	1	1	1	1	1
																				LAP1	1.54589	2.3776	2.88418	1.28401	2.0614	3.0225
																			WB	mRFP	1	1	1	1	1	1
																				LAP1	1.00269	1.02653	1.16832	1.14671	0.936391	0.954009
																					Exp. 1	Exp. 2	Exp. 3	Exp. 4	Exp. 5	Exp. 6
																			DB	mRFP	1	1	1	1	1	1
																				SYNE2	0.886697	0.793596	0.98655	0.872828	0.986752	1.00896
																			WB	mRFP	1	1	1	1	1	1
																				SYNE2	1.10241	0.868806	0.926194	0.955109	0.982429	0.950223
																	OTX2 secretion index				Exp. 1	Exp. 2	Exp. 3	Exp. 4	Exp. 5	Exp. 6	Exp. 7	Exp. 8	Exp. 9	P-value
																			Result	mRFP	1	1	1	1	1	1	1	1	1	-
																				LMN-A	0.954458	0.838266	0.562284	0.981549	1.33113	0.538196	0.884904	1.08311	1.20725	0.4484
																					Exp. 1	Exp. 2	Exp. 3	Exp. 4	Exp. 5	Exp. 6	P-value
																			Result	mRFP	1	1	1	1	1	1	-
																				SUN1	1.38882	2.15699	1.67788	2.78262	1.61154	1.78577	0.0013
																					Exp. 1	Exp. 2	Exp. 3	Exp. 4	Exp. 5	Exp. 6	P-value
																			Result	mRFP	1	1	1	1	1	1	-
																				LAP1	1.54175	2.31615	2.46865	1.11973	2.20144	3.16821	0.0032
																					Exp. 1	Exp. 2	Exp. 3	Exp. 4	Exp. 5	Exp. 6	P-value
																			Result	mRFP	1	1	1	1	1	1	-
																				SYNE2	0.804329	0.913433	1.06517	0.913852	1.0044	1.06181	0.3648

## Sheet: Fig. 7
Figure 7
Intensity values were measured with ImageJ (1.53c, National Institutes of Health, USA)
The P-values were calculated with Prism 7 (v7.00, GraphPad Software)
Graphs plotted in Prism 7 (v7.00, GraphPad Software)
	Fig. 7c							Fig. 7d							Fig. 7f
	Max. distance between the INM and ONM (µm)							Number of OTX2-containing vesicles (per cell)							Raw band intensity				Exp. 1	Exp. 2	Exp. 3	Exp. 4	Exp. 5	Exp. 6	Exp. 7
	#	V5-OTX2 + EGFP		#	V5-OTX2 + EGFP-KASH2			#	V5-OTX2 + EGFP		#	V5-OTX2 + EGFP-KASH2					DB	Mock	6385.89	9520.15	11712.9	7203.94	10165.3	9211.74	9097.98
																		KASH2	1471.65	4298.79	8233.06	10464.9	6162.55	5215.84	4269.08
	1	0.703		1	1.603			1	1		1	1					WB	Mock	16327	13978.2	10810.1	8961.15	13112.7	15858.6	12396.3
	2	0.798		2	1.162			2	0		2	0						KASH2	13064.3	8986.01	14050.4	13962.4	10356.8	11625.8	10025.5
	3	0.586		3	1.625			3	0		3	0
	4	0.477		4	1.101			4	0		4	0			Relative band intensity (Chemical/Vehicle)				Exp. 1	Exp. 2	Exp. 3	Exp. 4	Exp. 5	Exp. 6	Exp. 7
	5	0.519		5	1.759			5	0		5	0					DB	Mock	1	1	1	1	1	1	1
	6	0.388		6	1.636			6	0		6	0						KASH2	0.230453	0.451546	0.702906	1.45266	0.606232	0.566217	0.469234
	7	0.549		7	1.054			7	0		7	1					WB	Mock	1	1	1	1	1	1	1
	8	0.778		8	0.814			8	0		8	0						KASH2	0.800164	0.64286	1.29974	1.55811	0.78983	0.733094	0.808747
	9	0.956		9	1.084			9	1		9	0
	10	0.675		10	1.229			10	1		10	0			OTX2 secretion index				Exp. 1	Exp. 2	Exp. 3	Exp. 4	Exp. 5	Exp. 6	Exp. 7	P-value
	11	0.39		11	1.03			11	2		11	0					Result	Mock	1	1	1	1	1	1	1	-
	12	0.584		12	1.188			12	0		12	0						KASH2	0.288007	0.702402	0.540804	0.932324	0.767547	0.772366	0.580199	0.0009
	13	0.645		13	1.031			13	0		13	0
	14	0.715		14	0.828			14	0		14	0
	15	0.956		15	0.771			15	2		15	0
	16	1.01		16	0.881			16	1		16	0
	17	1.091		17	1.082			17	0		17	0
	18	1.347		18	1.26			18	0		18	0
	19	0.719		19	1.419			19	0		19	0
	20	0.531		20	1.207			20	0		20	0
	21	0.529		21	1.216			21	0		21	0
	22	0.67		22	1.142			22	0		22	0
	23	0.574		23	1.142			23	0		23	1
				24	0.699			24	0		24	0
				25	1.293			25	0		25	0
				26	1.189			26	1		26	0
				27	1.042			27	0		27	0
				28	1.251			28	0		28	0
				29	1.596			29	0		29	0
				30	1.045			30	1		30	0
				31	0.737			31	0		31	0
				32	1.413			32	0		32	0
				33	1.561			33	0		33	0
				34	0.837			34	1		34	0
				35	1.303			35	1		35	0
				36	0.912			36	0		36	0
				37	1.017			37	0		37	1
				38	1.077			38	0		38	0
				39	0.7			39	0		39	0
				40	0.904			40	0		40	0
				41	1.147			41	1		41	0
				42	1.261			42	1		42	0
				43	1.13			43	0		43	0
				44	1.438			44	0		44	0
				45	1.065			45	0		45	0
				P	< 0.0001			46	1		46	0
								47	1		47	0
								48	1		48	0
								49	0		49	0
								50	0		50	0
								51	0		51	0
								52	0		52	0
								53	0		53	0
								54	0		54	0
								55	0		55	0
								56	0		56	1
								57	0		57	0
								58	0		58	1
								59	0		59	0
								60	0		60	0
								61	0		61	0
								62	0		62	0
								63	2		63	0
								64	0		64	0
								65	4		65	0
								66	0		66	0
								67	2		67	0
								68	2		68	0
								69	0		69	0
								70	0		70	0
								71	2		71	0
								72	0		72	0
								73	0		73	1
								74	0		74	0
								75	0		75	0
								76	0		76	0
								77	1		77	0
								78	0		78	0
								79	0		79	1
								80	0		80	0
								81	0		81	0
								82	0		82	0
								83	0		83	1
								84	1		84	0
								85	1		85	0
								86	1		86	0
								87	0		87	0
								88	0		88	0
								89	0		89	0
								90	0		90	1
								91	0		91	0
								92	0		92	0
								93	0		93	0
								94	0		94	0
								95	0		95	0
								96	0		96	0
								97	1		P	0.0012
								98	0
								99	0
								100	0
								101	0
								102	0
								103	0
								104	0
								105	0
								106	0
								107	0
								108	0
								109	1
								110	0
								111	2
								112	1
								113	0
								114	0
								115	0
								116	0
								117	4
								118	0
								119	0
								120	2
								121	0
								122	0
								123	0
								124	3
								125	1
								126	0
								127	2
								128	2
								129	0
								130	0
								131	0
								132	0
								133	0
								134	0
								135	0
								136	1
								137	1
								138	0
								139	0
								140	0
								141	0
								142	0
								143	0
								144	0
								145	0
								146	0
								147	1
								148	2
								149	0
								150	0
								151	0
								152	0
								153	0
								154	1
								155	0
								156	0
								157	0
								158	0
								159	0
								160	1
								161	0

## Sheet: Fig. 8
Figure 8
Intensity values were measured with ImageJ (1.53c, National Institutes of Health, USA)
The P-values were calculated with Prism 7 (v7.00, GraphPad Software)
Graphs plotted in Prism 7 (v7.00, GraphPad Software)
	Fig. 8b							Fig. 8c									Fig. 8e, g								Fig. 8i															Fig. 8k
	Max. distance between the INM and ONM (µm)							Number of budding vesicles (per cell)											Raw data							Raw data				Normalized (Actin for V1)					Normalized (ratio to FoxJ1-CreER)						Raw data				% (/DAPI)				Normalized (ratio to FoxJ1-CreER)
	#	FoxJ1-CreER		#	LSL-KASH2; FoxJ1-CreER			FoxJ1-CreER				LSL-KASH2; FoxJ1-CreER					#	Genotype	ChP		CSF				Genotype	V1				V1					V1					Genotype	V1				V1				V1
								#	Double	Single		#	Double	Single					Otx2	Actin	Otx2	PonceauS				Otx2	PV	CR	Actin	Otx2	PV	CR	Actin		Otx2	PV	CR				DAPI	Otx2	PV	CR	Otx2	PV	CR		Otx2
	1	0.051		1	1.327												1	FoxJ1-CreER	18542.5	18035.6	6839.77	3619.53			FoxJ1-CreER #1	1932.04	3912.63	3017.34	9091.33	0.212515	0.430369	0.331891	1		0.608387	0.621696	0.318815			FoxJ1-CreER #1	1896	233	86	-	12.289	4.53586	-		1.2006
	2	0.035		2	0.875			1	1	1		1	0	4				LSL-KASH2	15655.6	21455.5	12426.2	11123.2			FoxJ1-CreER #2	2429.34	4142.34	4833.04	9764.75	0.248786	0.424213	0.494948	1		0.712225	0.612804	0.475448				1160	-	-	26	-	-	2.24138		-
	3	0.057		3	0.576			2	4	0		2	0	2			2	FoxJ1-CreER	16491.2	19865.9	19579.6	9411.89			FoxJ1-CreER #3	2947.75	6761.04	6746.63	8055.04	0.365951	0.839355	0.837566	1		1.04764	1.2125	0.804567			FoxJ1-CreER #2	1584	142	48	-	8.96465	3.0303	-		0.87582
	4	0.063		4	0.238			3	1	1		3	1	6				LSL-KASH2	15094.9	14724.5	4083.43	9753.11			FoxJ1-CreER #4	3298.34	6126.46	9824.04	4794.63	0.687923	1.27778	2.04897	1		1.96939	1.84583	1.96824				1145	-	-	22	-	-	1.9214		-
	5	0.052		5	0.103			4	4	1		4	0	4			3	FoxJ1-CreER	20934.3	13271.5	10254.8	3808.23			FoxJ1-CreER #5	3448.75	6165.16	6254.34	6261.63	0.550775	0.984594	0.998835	1		1.57676	1.42231	0.959483			FoxJ1-CreER #3	1968	210	49	-	10.6707	2.48984	2.48984		1.0425
	6	0.069		6	0.875			5	2	1		5	0	5				LSL-KASH2	26027.1	17043.5	4152.31	7289.01			FoxJ1-CreER #6	3296.34	6566.75	9604.33	6987.34	0.471759	0.939807	1.37453	1		1.35055	1.35761	1.32038				1260	-	-	24	-	-	1.90476		-
	7	0.117		7	0.993			6	1	0		6	2	7			4	FoxJ1-CreER	18615.7	17579.4	15581.2	15366.8			FoxJ1-CreER #7	2310.63	2501.34	6586.34	6199.34	0.372722	0.403484	1.06243	1		1.06703	0.58286	1.02057			FoxJ1-CreER #4	2384	215	55	-	9.01846	2.30705	2.30705		0.881077
	8	0.174		8	1.28			7	3	1		P	0.046	< 0.0001				LSL-KASH2	10526.9	19359.2	6276.77	9917.18			FoxJ1-CreER #8	1085.21	2113.04	5814.04	4868.75	0.222894	0.434001	1.19416	1		0.638099	0.626943	1.14711				1170	-	-	22	-	-	1.88034		-
	9	0.105		9	0.811			8	2	1							5	FoxJ1-CreER	18656.8	19262.8	12789.6	7440.06			FoxJ1-CreER #9	2576.04	5879.46	7681.04	12552.9	0.205215	0.468374	0.611893	1		0.587488	0.676596	0.587785			Average of normalized FoxJ1-CreER					10.2357	3.09076	1.98697		-
	10	0.076		10	1.86			9	0	2								LSL-KASH2	19598.4	20216.3	2087.94	11200.1			FoxJ1-CreER #10	2892.34	6456.21	13137.9	9070.21	0.318883	0.711804	1.44847	1		0.912897	1.02825	1.3914			LSL-KASH2 #1	1904	194	48	-	10.1891	2.52101	2.52101		0.995443
	11	0.086		11	0.74			10	4	1							6	FoxJ1-CreER	21639.2	16903.9	5357.6	11513.9			FoxJ1-CreER #11	2573.34	7616.75	13238.7	10950.7	0.234992	0.695546	1.20894	1		0.672734	1.00476	1.16131				1150	-	-	26	-	-	2.26087		-
	12	0.126		P	< 0.0001													LSL-KASH2	21357.9	17260.4	5837.01	10088.5			FoxJ1-CreER #12	3611.34	8418.33	10612.9	12066.3	0.29929	0.697671	0.879548	1		0.856807	1.00783	0.844895			LSL-KASH2 #2	1712	69	42	-	4.03037	2.45327	2.45327		0.393756
	13	0.078																							Average of normalized FoxJ1-CreER					0.349309	0.69225	1.04101	-		-	-	-				1160	-	-	16	-	-	1.37931		-
	14	0.069																	Normalized (Actin for ChP; PonceauS for CSF)						LSL-KASH2 #1	1360.34	4996.28	5146.92	7397.46	0.183892	0.675406	0.695769	1		0.526446	0.975668	0.668357			LSL-KASH2 #3	2360	148	31	-	6.27119	1.31356	1.31356		0.612677
	15	0.149															#	Genotype	ChP		CSF				LSL-KASH2 #2	2960.04	4299.92	7624.04	7238.46	0.408933	0.594038	1.05327	1		1.17069	0.858127	1.01177				1300	-	-	23	-	-	1.76923		-
	16	0.107																	Otx2	Actin	Otx2	PonceauS			LSL-KASH2 #3	2182.63	2535.34	7912.04	8077.04	0.270226	0.313894	0.979572	1		0.773603	0.453441	0.940978			LSL-KASH2 #4	2640	120	50	-	4.54545	1.89394	1.89394		0.444078
	17	0.072															1	FoxJ1-CreER	1	1	1	1			LSL-KASH2 #4	938.335	6804.46	5083.04	8570.46	0.109485	0.793943	0.593089	1		0.313433	1.1469	0.569722				1345	-	-	25	-	-	1.85874		-
	18	0.076																LSL-KASH2	0.84431	1.18962	1.81675	3.0731			LSL-KASH2 #5	1470.92	6988.75	6432.92	11004.7	0.133662	0.635067	0.584559	1		0.382648	0.917396	0.561528
	19	0.077															2	FoxJ1-CreER	1	1	1	1			LSL-KASH2 #6	2907.34	2765.04	10297	11915.3	0.243999	0.232057	0.864184	1		0.698521	0.335222	0.830137			FoxJ1-CreER #5	1410	42	17	-	2.97872	1.20567	-		0.740387
																		LSL-KASH2	0.915331	0.741192	0.208555	1.03625			LSL-KASH2 #7	2165.34	6123.34	11416.7	10335.6	0.209502	0.592449	1.1046	1		0.599762	0.855832	1.06108			FoxJ1-CreER #6	1345	44	24	-	3.27138	1.78439	-		0.813128
																	3	FoxJ1-CreER	1	1	1	1			LSL-KASH2 #8	3634.04	7011.16	14035	12970	0.280187	0.540566	1.08211	1		0.80212	0.780883	1.03948			FoxJ1-CreER #7	1385	49	28	-	3.53791	2.02166	-		0.879377
																		LSL-KASH2	1.24328	1.28422	0.404914	1.91401			LSL-KASH2 #9	2206.63	3249.51	14557.7	11594.7	0.190313	0.280257	1.25555	1		0.544827	0.404849	1.20608			FoxJ1-CreER #8	1205	58	20	-	4.81328	1.65975	-		1.19638
																	4	FoxJ1-CreER	1	1	1	1			LSL-KASH2 #10	1880.04	2966.21	14314.6	8291.46	0.226744	0.357743	1.72643	1		0.649124	0.516784	1.65841			FoxJ1-CreER #9	1360	75	33	-	5.51471	2.42647	-		1.37073
																		LSL-KASH2	0.565484	1.10125	0.402843	0.645366																		Average of normalized FoxJ1-CreER					4.0232	1.81959	-		-
																	5	FoxJ1-CreER	1	1	1	1			FoxJ1-CreER #13	10780	8601.41	7515.41	6721.28	1.60386	1.27973	1.11815	1		1.49807	1.04086	0.9228			LSL-KASH2 #5	1685	46	20	-	2.72997	1.18694	-		0.678557
																		LSL-KASH2	1.05047	1.0495	0.163253	1.50538			FoxJ1-CreER #14	10426.1	12253.1	14772.8	10624.1	0.981363	1.15333	1.3905	1		0.916634	0.938056	1.14757			LSL-KASH2 #6	1485	24	6	-	1.61616	0.40404	-		0.401711
																	6	FoxJ1-CreER	1	1	1	1			FoxJ1-CreER #15	12222.4	12157.1	13677.8	10399.4	1.1753	1.16902	1.31525	1		1.09778	0.950817	1.08546			LSL-KASH2 #7	1340	23	23	-	1.71642	1.71642	-		0.42663
																		LSL-KASH2	0.987001	1.02109	1.08948	0.8762			FoxJ1-CreER #16	4851.23	12230.5	9507.11	9294.53	0.521945	1.31588	1.02287	1		0.487518	1.07027	0.844168			LSL-KASH2 #8	1320	58	21	-	4.39394	1.59091	-		1.09215
																									Average of normalized FoxJ1-CreER					1.07062	1.22949	1.21169	-		-	-	-			LSL-KASH2 #9	1355	32	23	-	2.36162	1.69742	-		0.587002
																			Otx2 band intensity						LSL-KASH2 #11	3709.99	9064.94	5727.7	9600.41	0.386441	0.944225	0.59661	1		0.360952	0.767981	0.492377												P-value
																	#	Genotype	ChP	CSF					LSL-KASH2 #12	4696.23	10383.2	10648.4	10232.9	0.458933	1.01469	1.0406	1		0.428662	0.825291	0.858799												0.0041
																	1	FoxJ1-CreER	1	1					LSL-KASH2 #13	7995.28	9460.99	18089.2	10502.3	0.76129	0.900851	1.72241	1		0.711076	0.732703	1.42149
																		LSL-KASH2	0.709731	0.591179					LSL-KASH2 #14	8160.35	2076.65	11548.5	10097.2	0.808177	0.205665	1.14373	1		0.754871	0.167277	0.943912
																	2	FoxJ1-CreER	1	1
																		LSL-KASH2	1.23494	0.201259					FoxJ1-CreER #17	12314.5	21393	22140.3	31638.4	0.389225	0.676172	0.69979	1		0.684322	0.991458	1.00967
																	3	FoxJ1-CreER	1	1					FoxJ1-CreER #18	12980.5	17822.2	23275.5	29092.8	0.446175	0.612598	0.800043	1		0.784449	0.898242	1.15431
																		LSL-KASH2	0.968119	0.211553					FoxJ1-CreER #19	22445.9	19515.5	14933.5	25772.5	0.870925	0.757222	0.579435	1		1.53123	1.1103	0.836018
																	4	FoxJ1-CreER	1	1					Average of normalized FoxJ1-CreER					0.568775	0.681997	0.693089	-		-	-	-
																		LSL-KASH2	0.513495	0.624209					LSL-KASH2 #15	21278.2	21099.9	20308.2	26643.6	0.798623	0.791931	0.762216	1		1.40411	1.16119	1.09974
																	5	FoxJ1-CreER	1	1					LSL-KASH2 #16	15995.5	20183.9	22282.2	25622.8	0.624268	0.787733	0.869624	1		1.09757	1.15504	1.25471
																		LSL-KASH2	1.00093	0.108446					LSL-KASH2 #17	10960.3	11652.5	16732.4	23510.7	0.466183	0.495624	0.711694	1		0.819627	0.726724	1.02684
																	6	FoxJ1-CreER	1	1															P-value
																		LSL-KASH2	0.966617	1.24342															0.0211	0.0206	0.8538
																	P	-	0.3489	0.0158
[truncated: 6 more columns]

## Sheet: Fig. 9
Figure 9
Intensity values were measured with ImageJ (1.53c, National Institutes of Health, USA)
The P-values were calculated with Prism 7 (v7.00, GraphPad Software)
Graphs plotted in Prism 7 (v7.00, GraphPad Software)
	Fig. 9b													Fig. 9d												Fig. 9f
	Raw band intensity				Exp. 1	Exp. 2	Exp. 3							Raw band intensity			Genotype	Exp. 1	Exp. 2	Exp. 3	Exp. 4	Exp. 5				Number of Casp3(+) cells (%)
			V5-OTX2_S	Mock	13040.7	13192.5	12277.2									V5-OTX2_S	Tor1a+/+	15068.7	14356.6	12618.6	13620.2	17814				#	Tor1a+/+		#	Tor1aΔE/+
				WT	10254	12117.4	12091.7										Tor1aΔE/+	15646	15131.2	12580.6	16479.4	17836.4
			V5-OTX2_P	Mock	3958.01	8762.55	4883.72									V5-OTX2_P	Tor1a+/+	1294.96	956.355	2048.03	2422.71	928.962				1	0		1	0.767263
				WT	3463.06	6894.72	4653.77										Tor1aΔE/+	1700.47	1110.96	3941.67	3178.03	2102.69				2	0		2	0.655738
			GFP	Mock	7345.31	7717.06	7289.89																			3	0		3	0.406504
				WT	7320.31	8474.31	8301.6							Relative Otx2 band intensity (Tor1a/Tor1a+/+)			Genotype	Exp. 1	Exp. 2	Exp. 3	Exp. 4	Exp. 5				4	0.280112		4	0.188324
																V5-OTX2_S	Tor1a+/+	1	1	1	1	1				5	0.25641		5	0.345423
					Exp. 1	Exp. 2	Exp. 3	Exp. 4	Exp. 5	Exp. 6							Tor1aΔE/+	1.03831	1.05395	0.996989	1.20993	1.00126							6	0.59761
			V5-OTX2_S	Mock	10792	9384.31	10537.7	15656.3	13292.8	14563						V5-OTX2_P	Tor1a+/+	1	1	1	1	1							7	0.454545
				ΔE	12331.7	10538.9	9216.6	17083.5	16087.4	17559.2							Tor1aΔE/+	1.31314	1.16166	1.92461	1.31177	2.26348							8	0.197239
			V5-OTX2_P	Mock	4598.6	5021.13	4474.35	3761.2	6355.67	8328.84																			P	0.0168
				ΔE	7157.48	7416.6	9875.6	6189.96	12454.4	11739.3				Solubility (S/(S+P))			Genotype	Exp. 1	Exp. 2	Exp. 3	Exp. 4	Exp. 5
			GFP	Mock	7358.23	7314.65	7144.48	12737.5	11533	11983.4						Result	Tor1a+/+	0.5	0.5	0.5	0.5	0.5
				ΔE	8637.72	8683.6	7148.06	13634.3	13945.4	14976.3							Tor1aΔE/+	0.441562	0.475693	0.341247	0.479807	0.306688
	Relative GFP band intensity (TOR1A/Mock)				Exp. 1	Exp. 2	Exp. 3							Otx2 solubility (ratio to Tor1a+/+, %)			Genotype	Exp. 1	Exp. 2	Exp. 3	Exp. 4	Exp. 5	P-value
			GFP	Mock	1	1	1									Result	Tor1a+/+	100	100	100	100	100	-
				WT	0.996596	1.09813	1.13878										Tor1aΔE/+	88.3123	95.1386	68.2495	95.9614	61.3377	0.0345
					Exp. 1	Exp. 2	Exp. 3	Exp. 4	Exp. 5	Exp. 6
			GFP	Mock	1	1	1	1	1	1
				ΔE	1.17388	1.18715	1.0005	1.0704	1.20917	1.24975
	Normalized OTX2 band intensity (V5-OTX2/R.GFP)				Exp. 1	Exp. 2	Exp. 3
			V5-OTX2_S	Mock	13040.7	13192.5	12277.2
				WT	10289	11034.6	10618.1
			V5-OTX2_P	Mock	3958.01	8762.55	4883.72
				WT	3474.89	6278.62	4086.62
					Exp. 1	Exp. 2	Exp. 3	Exp. 4	Exp. 5	Exp. 6
			V5-OTX2_S	Mock	10792	9384.31	10537.7	15656.3	13292.8	14563
				ΔE	10505.1	8877.46	9211.98	15959.9	13304.5	14050.1
			V5-OTX2_P	Mock	4598.6	5021.13	4474.35	3761.2	6355.67	8328.84
				ΔE	6097.26	6247.39	9870.65	5782.83	10300	9393.31
	Relative OTX2 band intensity (TOR1A/Mock)				Exp. 1	Exp. 2	Exp. 3
			V5-OTX2_S	Mock	1	1	1
				WT	0.788993	0.83643	0.864864
			V5-OTX2_P	Mock	1	1	1
				WT	0.877938	0.716529	0.836784
					Exp. 1	Exp. 2	Exp. 3	Exp. 4	Exp. 5	Exp. 6
			V5-OTX2_S	Mock	1	1	1	1	1	1
				ΔE	0.97341	0.94599	0.874191	1.01939	1.00088	0.964782
			V5-OTX2_P	Mock	1	1	1	1	1	1
				ΔE	1.32589	1.24422	2.20605	1.53749	1.62059	1.12781
	Solubility (S/(S+P))				Exp. 1	Exp. 2	Exp. 3
			Result	Mock	0.5	0.5	0.5
				WT	0.473321	0.538604	0.508251
					Exp. 1	Exp. 2	Exp. 3	Exp. 4	Exp. 5	Exp. 6
			Result	Mock	0.5	0.5	0.5	0.5	0.5	0.5
				ΔE	0.42335	0.431918	0.283806	0.398685	0.381801	0.461047
	OTX2 solubility (ratio to Mock, %)				Exp. 1	Exp. 2	Exp. 3
			Result	Mock	100	100	100
				WT	94.6641	107.721	101.65
					Exp. 1	Exp. 2	Exp. 3	Exp. 4	Exp. 5	Exp. 6	P-value
			Result	Mock	100	100	100	100	100	100	-
				ΔE	84.6699	86.3836	56.7612	79.737	76.3602	92.2095	0.0256

## Sheet: Supplementary Fig.
Supplementary Figures
Intensity values were measured with ImageJ (1.53c, National Institutes of Health, USA)
The P-values were calculated with Prism 7 (v7.00, GraphPad Software)
Graphs plotted in Prism 7 (v7.00, GraphPad Software)
	Fig. S1d													Fig. S1f										Fig. S2b												Fig. S4b													Fig. S4c
	Raw band intensity				Exp. 1	Exp. 2	Exp. 3	Exp. 4	Exp. 5	Exp. 6				Raw band intensity				Exp. 1	Exp. 2	Exp. 3				Raw band intensity				Exp. 1	Exp. 2	Exp. 3	Exp. 4	Exp. 5				Raw band intensity				Exp. 1	Exp. 2	Exp. 3	Exp. 4	Exp. 5	Exp. 6				Raw band intensity
			V5-OTX2_S	WT	14861.1	19367.4	17641	10769.3	12803.1	13840						DB	WT	9298.62	8947.67	8492.67						V5-OTX2	Vehicle	9277.6	7584.01	9473.18	7470.01	9787.43						V5-OTX2	Vehicle	11380.1	9028.23	9146.89	13809.1	12494.8	7485.38
				RR/AA	3475.28	7900.35	5520.41	5495.48	5358.84	7726.48							RR/AA	835.87	1129.11	1274.87							MG-132	11691	6913.84	9792.38	7291.84	9315.31							IMP+L1	10411.6	8559.18	10446.6	12475.4	12470.3	7595.94
			V5-OTX2_P	WT	1778.8	2340.09	1532.34	3836.36	2611.11	3320.77						WB (S)	WT	12042	12361	10260.7						GFP	Vehicle	20371.5	21677.7	20624.3	21574.4	19928.3						GFP	Vehicle	14979.8	17162.8	20872.3	6352.94	4827.89	4492.16
				RR/AA	2494.87	5064.89	3556.94	3241.65	7561.13	7785.48							RR/AA	2234.87	4340.7	2605.7							MG-132	18981	21807.7	19254.6	19910.7	17757.7							IMP+L1	15665.2	18727	19905.4	5372.34	4893.11	4653.75
																WB (P)	WT	0	0	0
	Solubility (S/(S+P))			Genotype	Exp. 1	Exp. 2	Exp. 3	Exp. 4	Exp. 5	Exp. 6							RR/AA	1249.06	2491.28	913.355				Relative band intensity (Chemical/Vehicle)				Exp. 1	Exp. 2	Exp. 3	Exp. 4	Exp. 5				Relative band intensity (Chemical/Vehicle)				Exp. 1	Exp. 2	Exp. 3	Exp. 4	Exp. 5	Exp. 6				Relative band intensity (Chemical/Vehicle)
			Result	WT	0.8931	0.892199	0.92008	0.737337	0.830603	0.80649						WB (S+P)	WT	12042	12361	10260.7						V5-OTX2	Vehicle	1	1	1	1	1						V5-OTX2	Vehicle	1	1	1	1	1	1
				RR/AA	0.58211	0.609349	0.608152	0.62898	0.414772	0.498098							RR/AA	3483.93	6831.98	3519.05							MG-132	1.26013	0.911634	1.03369	0.976148	0.951762							IMP+L1	0.914898	0.948046	1.14209	0.903423	0.998038	1.01477
																										GFP	Vehicle	1	1	1	1	1						GFP	Vehicle	1	1	1	1	1	1
	OTX2 solubility (%)			Genotype	Exp. 1	Exp. 2	Exp. 3	Exp. 4	Exp. 5	Exp. 6	P-value			Relative band intensity (OTX2/WT)				Exp. 1	Exp. 2	Exp. 3							MG-132	0.931741	1.00599	0.933588	0.922885	0.89108							IMP+L1	1.04576	1.09114	0.953679	0.845645	1.01351	1.03597
			Result	WT	89.31	89.2199	92.008	73.7337	83.0603	80.649	-					DB	WT	1	1	1
				RR/AA	58.211	60.9349	60.8152	62.898	41.4772	49.8098	< 0.0001						RR/AA	0.0898918	0.126191	0.150114				OTX2 band intensity				Exp. 1	Exp. 2	Exp. 3	Exp. 4	Exp. 5	P-value			OTX2 band intensity				Exp. 1	Exp. 2	Exp. 3	Exp. 4	Exp. 5	Exp. 6	P-value			OTX2 band intensity
																WB	WT	1	1	1						Result	Vehicle	1	1	1	1	1	-					Result	Vehicle	1	1	1	1	1	1	-
																	RR/AA	0.289314	0.552705	0.342963							MG-132	1.35244	0.906201	1.10723	1.05771	1.0681	0.2101						IMP+L1	0.874868	0.868857	1.19757	1.06832	0.984735	0.979536	0.9333
														OTX2 secretion index				Exp. 1	Exp. 2	Exp. 3	P-value
																Result	WT	1	1	1	-
																	RR/AA	0.310707	0.228315	0.437698	0.0004
